# Supplementary material for: Comparison of the Efficacy of Longer versus Shorter Pulsed High Dose Dapsone Combination Therapy in the Treatment of Chronic Lyme Disease/Post Treatment Lyme Disease Syndrome with Bartonellosis and Associated Coinfections
Source: Microorganisms. 2023 Sep 12;11(9):2301. doi: 10.3390/microorganisms11092301 (PMC10537894; doi:10.3390/microorganisms11092301)
Supplement: Supplementary file 1 [file microorganisms-11-02301-s001.zip]

Archive with 1 entries (1 files):
- microorganisms-2562477-supplementary.pdf
